# Supplementary material for: Deep immunophenotyping reveals endometriosis is marked by dysregulation of the mononuclear phagocytic system in endometrium and peripheral blood
Source: BMC Med. 2022 Apr 15;20:158. doi: 10.1186/s12916-022-02359-4 (PMC9011995; doi:10.1186/s12916-022-02359-4)
Supplement: Supplementary file 9 — Additional file 9: Table S3. Expression of the significant markers between endometriosis and controls in all cell types in endometriosis versus controls from the focused panel. Significant values are highlighted in grey. Endo: endometriosis; Ctrl: controls; BH: Benjamini-Hochberg adjusted p-value. [file 12916_2022_2359_MOESM9_ESM.xlsx]

## Sheet: Hoja1
SIRPa_Endo vs Ctrl	Estimate	Std..Error	pvalue	t.value	BH
Cluster 0_CD44+ Classical Monocytes	0.0534254	0.0460389	1.16044	0.256414	0.897097
Cluster 1_CD206+ Macrophages	0.955098	0.45045	2.12032	0.0436809	0.636493
Cluster 2_HLA-DR+ Classical Monocytes	0.617972	0.232827	2.65421	0.0133837	0.148412
Cluster 3_HLA-DPB1+ Classical Monocytes	0.744865	0.31011	2.40194	0.0237476	0.428215
Cluster 4_CD91+ Macrophages	1.45538	0.373679	3.89473	0.000614837	0.0627134
Cluster 5_CD1a+ Dendritic Cells	1.74793	0.466652	3.74567	0.000904272	0.0809148
Cluster 6_ALXR+ Macrophages	0.509362	0.518402	0.982561	0.335626	0.996022
Cluster 7_CX3CR1+ Non-Classical Monocytes	0.022296	0.124857	0.178572	0.859658	0.95277
Cluster 8_Dendritic Cells	0.0908501	0.381027	0.238435	0.813488	0.986966
Cluster 9_TGM2+ Dendritic Cells	0.796504	0.295984	2.69103	0.012285	0.386831
Cluster 10_Plamacytoid Dendritic Cells	0.417804	0.361157	1.15685	0.257853	0.742142
Cluster 11_CD91+ Non-Classical Monocytes	0.508988	0.353948	1.43803	0.162354	0.918288
CD14_Endo vs Ctrl	Estimate	Std..Error	pvalue	t.value	BH
Cluster 0_CD44+ Classical Monocytes	0.00675912	0.0258491	0.261484	0.79578	0.923105
Cluster 1_CD206+ Macrophages	0.253881	0.298045	0.851819	0.402093	0.896734
Cluster 2_HLA-DR+ Classical Monocytes	-0.0612287	0.24607	-0.248826	0.80545	0.912578
Cluster 3_HLA-DPB1+ Classical Monocytes	0.526891	0.15355	3.43139	0.0020183	0.0686221
Cluster 4_CD91+ Macrophages	0.209236	0.18203	1.14946	0.260831	0.947875
Cluster 5_CD1a+ Dendritic Cells	0.477837	0.183101	2.60969	0.0148347	0.189143
Cluster 6_ALXR+ Macrophages	-0.0274652	0.568337	-0.0483256	0.961857	0.996022
Cluster 7_CX3CR1+ Non-Classical Monocytes	0.0106462	0.0274195	0.388271	0.700977	0.923804
Cluster 8_Dendritic Cells	0.0854337	0.308406	0.277017	0.784044	0.986966
Cluster 9_TGM2+ Dendritic Cells	0.463518	0.200795	2.30841	0.0291867	0.386831
Cluster 10_Plamacytoid Dendritic Cells	0.272047	0.210024	1.29531	0.206596	0.741365
Cluster 11_CD91+ Non-Classical Monocytes	0.0126873	0.069938	0.181407	0.857455	0.966418
CD64_Endo vs Ctrl	Estimate	Std..Error	pvalue	t.value	BH
Cluster 0_CD44+ Classical Monocytes	0.0228965	0.0584807	0.391523	0.698601	0.909181
Cluster 1_CD206+ Macrophages	0.448213	0.299194	1.49807	0.146159	0.674946
Cluster 2_HLA-DR+ Classical Monocytes	0.349234	0.205277	1.70128	0.100821	0.385079
Cluster 3_HLA-DPB1+ Classical Monocytes	0.0521328	0.101471	0.51377	0.611752	0.821756
Cluster 4_CD91+ Macrophages	0.804806	0.228231	3.52628	0.00158656	0.0809148
Cluster 5_CD1a+ Dendritic Cells	0.820796	0.240405	3.41422	0.00210778	0.107497
Cluster 6_ALXR+ Macrophages	0.439668	0.47695	0.921832	0.365791	0.968715
Cluster 7_CX3CR1+ Non-Classical Monocytes	-0.00457601	0.0396313	-0.115465	0.908964	0.984711
Cluster 8_Dendritic Cells	0.396507	0.20456	1.93834	0.0639519	0.733744
Cluster 9_TGM2+ Dendritic Cells	0.287329	0.236751	1.21363	0.235799	0.707396
Cluster 10_Plamacytoid Dendritic Cells	0.358651	0.209633	1.71085	0.0990167	0.646108
Cluster 11_CD91+ Non-Classical Monocytes	0.0256788	0.091783	0.279777	0.781862	0.966327
PGR_Endo vs Ctrl	Estimate	Std..Error	pvalue	t.value	BH
Cluster 0_CD44+ Classical Monocytes	0.166726	0.154216	1.08112	0.289571	0.897097
Cluster 1_CD206+ Macrophages	0.250151	0.178124	1.40436	0.172045	0.674946
Cluster 2_HLA-DR+ Classical Monocytes	0.56103	0.194271	2.88787	0.00771312	0.148412
Cluster 3_HLA-DPB1+ Classical Monocytes	0.412299	0.249575	1.652	0.110562	0.668147
Cluster 4_CD91+ Macrophages	0.215898	0.195221	1.10592	0.278891	0.986679
Cluster 5_CD1a+ Dendritic Cells	0.194242	0.176374	1.10131	0.280852	0.746525
Cluster 6_ALXR+ Macrophages	0.505768	0.321688	1.57223	0.128989	0.968715
Cluster 7_CX3CR1+ Non-Classical Monocytes	0.00205173	0.00402364	0.50992	0.614409	0.977468
Cluster 8_Dendritic Cells	0.137867	0.112924	1.22088	0.233522	0.8687
Cluster 9_TGM2+ Dendritic Cells	0.63187	0.223518	2.82693	0.0089205	0.46681
Cluster 10_Plamacytoid Dendritic Cells	0.726351	0.16935	4.28906	0.000219261	0.0223647
Cluster 11_CD91+ Non-Classical Monocytes	-0.0577191	0.113716	-0.507574	0.616031	0.878915
